# Supplementary material for: A Virus-like Particle-Based F4 Enterotoxigenic Escherichia coli Vaccine Is Inhibited by Maternally Derived Antibodies in Piglets but Generates Robust Responses in Sows
Source: Pathogens. 2023 Nov 24;12(12):1388. doi: 10.3390/pathogens12121388 (PMC10745950; doi:10.3390/pathogens12121388)
Supplement: Supplementary file 1 [file pathogens-12-01388-s001.zip]

Archive with 1 entries (1 files):
- pathogens-2636735-supplementary.pdf
